# Supplementary material for: Odorant Receptor OR45a Mediates Female-Specific Attraction to cis-Linalool Oxide in Bactrocera dorsalis
Source: Insects. 2025 Nov 7;16(11):1139. doi: 10.3390/insects16111139 (PMC12653480; doi:10.3390/insects16111139)
Supplement: Supplementary file 1 [file insects-16-01139-s001.zip]

Archive with 1 entries (1 files):
- insects-3891285-supplementary.pdf
